# Supplementary material for: Measuring malevolent character: Data using the Swedish version of Jonason's Dark Triad Dirty Dozen
Source: Data Brief. 2017 Aug 31;14:648–52. doi: 10.1016/j.dib.2017.08.020 (PMC5591383; doi:10.1016/j.dib.2017.08.020)
Supplement: Supplementary file 1 — Supplementary material [file mmc2.zip]

Archive with 7 entries (6 files):
- [Data] The Swedish Version of JonasonΓÇÖs Dark Triad Dirty Dozen.csv
- __MACOSX/
- __MACOSX/._[Data] The Swedish Version of JonasonΓÇÖs Dark Triad Dirty Dozen.csv
- [Data] The Swedish Version of JonasonΓÇÖs Dark Triad Dirty Dozen.sav
- __MACOSX/._[Data] The Swedish Version of JonasonΓÇÖs Dark Triad Dirty Dozen.sav
- [Key] The Swedish Version of JonasonΓÇÖs Dark Triad Dirty Dozen.sps
- __MACOSX/._[Key] The Swedish Version of JonasonΓÇÖs Dark Triad Dirty Dozen.sps
