# Supplementary material for: Measuring malevolent character: Data using the Swedish version of Jonason's Dark Triad Dirty Dozen
Source: Data Brief. 2017 Aug 31;14:648–52. doi: 10.1016/j.dib.2017.08.020 (PMC5591383; doi:10.1016/j.dib.2017.08.020)
Supplement: Supplementary file 1 — Supplementary material [file mmc2.zip › [Data] The Swedish Version of JonasonΓÇÖs Dark Triad Dirty Dozen.csv]

Gender	DTDDMachiavellianism	DTDDPsychopathy	DTDDNarcissism	DarkTriadDirtyDozen
2	1	1	1	1
2	1	1	1	1
1	1	1	1	1
2	1	1	1	1
2	1	1	1	1
2	1	1	1	1
2	1	1	1,25	1,08333333333333
1	1	1	1,25	1,08333333333333
1	1	1,25	1	1,08333333333333
2	1	1	1,5	1,16666666666667
1	1,25	1,25	1	1,16666666666667
2	1,5	1	1	1,16666666666667
1	1	1	1,75	1,25
2	1	1	1,75	1,25
1	1	1	1,75	1,25
1	1,25	1	1,5	1,25
2	1	1,5	1,5	1,33333333333333
1	1,25	1,75	1	1,33333333333333
2	1,5	1	1,5	1,33333333333333
2	1	1	2,25	1,41666666666667
1	1,5	1	1,75	1,41666666666667
1	1,5	1	1,75	1,41666666666667
2	1,5	1,25	1,5	1,41666666666667
2	1	1	2,5	1,5
1	1,25	1	2,25	1,5
2	1,25	2	1,25	1,5
1	1,5	1,75	1,25	1,5
2	1,5	2	1	1,5
1	1	2,5	1	1,5
1	1	2,5	1	1,5
2	2,5	1	1	1,5
2	1	1	2,75	1,58333333333333
1	1	1,75	2	1,58333333333333
1	1,25	1	2,5	1,58333333333333
1	1,25	1	2,5	1,58333333333333
2	1,5	1,75	1,5	1,58333333333333
1	1,5	1,5	1,75	1,58333333333333
2	1,75	1	2	1,58333333333333
2	2	1	1,75	1,58333333333333
2	2	1	1,75	1,58333333333333
1	2,5	1	1,25	1,58333333333333
1	1,25	1	2,75	1,66666666666667
1	1,25	1,75	2	1,66666666666667
2	1,25	1,25	2,5	1,66666666666667
1	1,5	1,5	2	1,66666666666667
2	1,5	1	2,5	1,66666666666667
1	1,5	1	2,5	1,66666666666667
2	2	1	2	1,66666666666667
1	1,25	1,25	2,75	1,75
1	1,5	2,25	1,5	1,75
2	1,75	1	2,5	1,75
1	1,75	1	2,5	1,75
1	2	2	1,25	1,75
2	2	1	2,25	1,75
2	1,5	1,75	2	1,75
1	2,25	1,75	1,25	1,75
1	3,25	1	1	1,75
2	1,25	1,25	3	1,83333333333333
1	1,5	1,5	2,5	1,83333333333333
2	1,5	1,5	2,5	1,83333333333333
2	1,75	1,5	2,25	1,83333333333333
2	2,25	1	2,25	1,83333333333333
1	3,25	1,25	1	1,83333333333333
1	1,5	2	2,25	1,91666666666667
2	1,5	1,25	3	1,91666666666667
1	1,5	1	3,25	1,91666666666667
1	1,75	1,25	2,75	1,91666666666667
1	2	1	2,75	1,91666666666667
1	2,25	1	2,5	1,91666666666667
1	2,5	1	2,25	1,91666666666667
2	3	1,25	1,5	1,91666666666667
1	1,75	3	1	1,91666666666667
2	2,25	2	1,5	1,91666666666667
2	3	1,75	1	1,91666666666667
1	1,25	1,75	3	2
2	1,5	1,25	3,25	2
2	1,5	1	3,5	2
1	1,75	2,75	1,5	2
2	1,75	1,25	3	2
2	2	1	3	2
2	2,5	1,25	2,25	2
2	2,75	1	2,25	2
2	1,25	3,75	1	2
2	1,5	3	1,5	2
1	1,25	2	3	2,08333333333333
2	1,5	1	3,75	2,08333333333333
2	1,5	1	3,75	2,08333333333333
2	1,75	2	2,5	2,08333333333333
1	2	1,75	2,5	2,08333333333333
1	2	1,5	2,75	2,08333333333333
2	2	1	3,25	2,08333333333333
2	2	1	3,25	2,08333333333333
2	2,25	1	3	2,08333333333333
1	2,25	1,25	2,75	2,08333333333333
2	2,25	1	3	2,08333333333333
2	1,5	3	2	2,16666666666667
1	1,5	2,5	2,5	2,16666666666667
2	1,75	1	3,75	2,16666666666667
1	1,75	1	3,75	2,16666666666667
1	1,75	2	2,75	2,16666666666667
1	1,75	2,25	2,5	2,16666666666667
1	2	1,25	3,25	2,16666666666667
1	2,5	2,25	1,75	2,16666666666667
2	2,5	1	3	2,16666666666667
2	2,5	1	3	2,16666666666667
1	3	1	2,5	2,16666666666667
2	3,5	1	2	2,16666666666667
2	1,25	2	3,5	2,25
1	1,75	2	3	2,25
1	1,75	3,5	1,5	2,25
1	2	2,25	2,5	2,25
2	2	1,5	3,25	2,25
1	2	2	2,75	2,25
2	2	1,5	3,25	2,25
2	2,25	2	2,5	2,25
2	2,25	1,75	2,75	2,25
1	2,25	1	3,5	2,25
2	2,5	1,5	2,75	2,25
2	2,5	1	3,25	2,25
1	3	1,5	2,25	2,25
1	3,5	1,25	2	2,25
2	4,25	1	1,5	2,25
1	2,5	3,25	1	2,25
2	3	2,25	1,5	2,25
1	1,5	1,5	4	2,33333333333333
2	1,5	1	4,5	2,33333333333333
1	1,5	3	2,5	2,33333333333333
1	2,25	1,5	3,25	2,33333333333333
2	2,5	1	3,5	2,33333333333333
1	2,75	1	3,25	2,33333333333333
1	3	1	3	2,33333333333333
1	3	1	3	2,33333333333333
2	3	1,5	2,5	2,33333333333333
2	3	2	2	2,33333333333333
2	3,25	2,25	1,5	2,33333333333333
2	2	3,5	1,5	2,33333333333333
2	1,25	1,5	4,5	2,41666666666667
2	1,5	1,5	4,25	2,41666666666667
2	1,5	3	2,75	2,41666666666667
2	1,5	2	3,75	2,41666666666667
2	1,75	2,25	3,25	2,41666666666667
2	2	2,75	2,5	2,41666666666667
1	2,25	2,25	2,75	2,41666666666667
2	2,25	2,25	2,75	2,41666666666667
1	2,25	1	4	2,41666666666667
2	2,5	1,5	3,25	2,41666666666667
2	2,5	1,75	3	2,41666666666667
1	3,25	1	3	2,41666666666667
2	3,25	1	3	2,41666666666667
1	3,5	2,5	1,25	2,41666666666667
2	3,75	1	2,5	2,41666666666667
1	1,25	2,75	3,25	2,41666666666667
1	1,5	3,25	2,5	2,41666666666667
1	2,25	3,25	1,75	2,41666666666667
1	3	3	1,25	2,41666666666667
1	1,75	2	3,75	2,5
1	2	2	3,5	2,5
1	2,25	2	3,25	2,5
1	2,25	1	4,25	2,5
2	2,25	1,75	3,5	2,5
1	2,5	1,75	3,25	2,5
1	2,75	1,75	3	2,5
1	2,75	1,25	3,5	2,5
1	2,75	1,25	3,5	2,5
2	4,75	1	1,75	2,5
1	2	4,25	1,25	2,5
1	2,75	2	2,75	2,5
1	1,25	2,25	4,25	2,58333333333333
2	2,5	1,25	4	2,58333333333333
2	2,5	2	3,25	2,58333333333333
1	2,75	1,5	3,5	2,58333333333333
2	2,75	1,25	3,75	2,58333333333333
2	3,25	1	3,5	2,58333333333333
1	3,25	1	3,5	2,58333333333333
2	3,25	1,5	3	2,58333333333333
2	3,75	1	3	2,58333333333333
1	3	3,5	1,25	2,58333333333333
2	3,25	3,5	1	2,58333333333333
2	1,5	2	4,5	2,66666666666667
1	2	3	3	2,66666666666667
2	2	2	4	2,66666666666667
2	2,25	1,75	4	2,66666666666667
1	2,25	2,25	3,5	2,66666666666667
2	2,5	1,25	4,25	2,66666666666667
2	2,5	1	4,5	2,66666666666667
2	2,5	1	4,5	2,66666666666667
1	2,5	1,5	4	2,66666666666667
1	2,5	2	3,5	2,66666666666667
2	2,5	1	4,5	2,66666666666667
2	2,75	1,75	3,5	2,66666666666667
2	3,25	1	3,75	2,66666666666667
1	3,25	2	2,75	2,66666666666667
2	3,25	1,75	3	2,66666666666667
2	3	1,5	3,5	2,66666666666667
2	2,25	1,5	4,5	2,75
1	2,5	1,5	4,25	2,75
1	2,5	2	3,75	2,75
2	2,5	1,75	4	2,75
1	2,5	1	4,75	2,75
1	2,5	1,5	4,25	2,75
2	2,75	2	3,5	2,75
2	2,75	3	2,5	2,75
1	2,75	1,25	4,25	2,75
2	3	1,75	3,5	2,75
2	3	1,75	3,5	2,75
2	3,5	2	2,75	2,75
2	3	3,75	1,5	2,75
1	2,25	2,5	3,75	2,83333333333333
1	2,75	1	4,75	2,83333333333333
2	3,5	1,25	3,75	2,83333333333333
2	3,5	1,5	3,5	2,83333333333333
2	3,75	1	3,75	2,83333333333333
1	4,5	2	2	2,83333333333333
2	3,25	3	2,25	2,83333333333333
1	2,25	4	2,5	2,91666666666667
1	2,25	3,25	3,25	2,91666666666667
1	2,75	3	3	2,91666666666667
2	2,75	1	5	2,91666666666667
2	3	2,5	3,25	2,91666666666667
1	3	2	3,75	2,91666666666667
1	3,5	2	3,25	2,91666666666667
1	3	4	1,75	2,91666666666667
1	3,5	3	2,25	2,91666666666667
1	2	2	5	3
1	2,5	2,5	4	3
1	2,5	1,25	5,25	3
2	2,75	2,75	3,5	3
1	3	1,5	4,5	3
2	3,25	1	4,75	3
2	3,5	1,5	4	3
1	4	2	3	3
1	4,5	1,75	2,75	3
1	2,75	4	2,25	3
1	2,75	5	1,25	3
1	3,5	2,75	2,75	3
2	2	2,75	4,5	3,08333333333333
1	2	2,5	4,75	3,08333333333333
2	2,75	2	4,5	3,08333333333333
1	3	1,75	4,5	3,08333333333333
2	3,25	2,25	3,75	3,08333333333333
1	3,5	2	3,75	3,08333333333333
2	4	1,5	3,75	3,08333333333333
1	4,25	2,25	2,75	3,08333333333333
2	4,5	1	3,75	3,08333333333333
2	4,75	2,5	2	3,08333333333333
1	2,5	2,5	4,25	3,08333333333333
1	3,25	3,5	2,5	3,08333333333333
1	2,75	1,75	5	3,16666666666667
2	3	1,75	4,75	3,16666666666667
1	3	2,5	4	3,16666666666667
2	3,25	2,25	4	3,16666666666667
1	3,25	1	5,25	3,16666666666667
2	3,5	2	4	3,16666666666667
2	3,5	1	5	3,16666666666667
2	3,5	1,25	4,75	3,16666666666667
1	3,75	2,75	3	3,16666666666667
2	4,25	1,75	3,5	3,16666666666667
1	4,25	1,5	3,75	3,16666666666667
2	5	1	3,5	3,16666666666667
1	4,75	2,5	2,25	3,16666666666667
2	3	2,5	4,25	3,25
1	3	2,5	4,25	3,25
1	3,25	3	3,5	3,25
2	3,25	1,25	5,25	3,25
2	3,5	1,75	4,5	3,25
1	3,75	1,5	4,5	3,25
2	3,75	1,75	4,25	3,25
2	3,75	1	5	3,25
1	4,25	2	3,5	3,25
1	4,5	3,25	2	3,25
2	4,75	2	3	3,25
1	3,25	3,75	2,75	3,25
2	1,75	3,25	5	3,33333333333333
2	2,75	3,75	3,5	3,33333333333333
1	3	2,25	4,75	3,33333333333333
2	3,25	2,25	4,5	3,33333333333333
2	3,75	1,5	4,75	3,33333333333333
1	3,75	2,75	3,5	3,33333333333333
2	3,75	2	4,25	3,33333333333333
	4	1,25	4,75	3,33333333333333
1	4,25	2	3,75	3,33333333333333
2	2,5	5,75	1,75	3,33333333333333
1	2,75	5,75	1,5	3,33333333333333
1	3,25	4,25	2,5	3,33333333333333
1	3,25	3,5	3,25	3,33333333333333
2	4	4,5	1,5	3,33333333333333
2	2,75	3	4,5	3,41666666666667
1	3	2	5,25	3,41666666666667
2	3,25	3,25	3,75	3,41666666666667
2	3,75	1,25	5,25	3,41666666666667
1	3,75	1,75	4,75	3,41666666666667
2	3,75	2	4,5	3,41666666666667
2	4,25	1,75	4,25	3,41666666666667
1	4,25	2,25	3,75	3,41666666666667
1	3,5	2,75	4,25	3,5
1	3,5	2	5	3,5
2	3,75	1,75	5	3,5
1	4	3,25	3,25	3,5
1	4	2,25	4,25	3,5
2	4,5	1,5	4,5	3,5
2	4,5	1,25	4,75	3,5
2	4,75	1	4,75	3,5
2	4	2,75	4	3,58333333333333
2	5,5	1,25	4	3,58333333333333
1	2,25	4,5	4	3,58333333333333
1	4	3,5	3,25	3,58333333333333
2	3,5	4	3,5	3,66666666666667
2	4,25	2,5	4,25	3,66666666666667
1	4,5	3,5	3	3,66666666666667
1	4	5	2	3,66666666666667
2	4,5	1,5	5,25	3,75
2	4,5	1,75	5	3,75
1	4,5	4	2,75	3,75
2	2,75	2,5	6,25	3,83333333333333
2	4,5	3	4	3,83333333333333
1	3,75	5,5	2,25	3,83333333333333
1	3,75	3,25	4,75	3,91666666666667
1	4,5	5	2,25	3,91666666666667
2	3,5	6	2,5	4
2	4	4	4	4
2	4,5	2	5,5	4
2	4,75	2	5,25	4
2	5	2,25	4,75	4
2	5,75	1	5,25	4
2	4,5	6,25	1,25	4
1	4,25	2	6	4,08333333333333
1	4,75	2,5	5	4,08333333333333
2	5	1	6,25	4,08333333333333
2	5,25	3	4	4,08333333333333
2	3,25	5,25	4	4,16666666666667
2	4,25	3,25	5	4,16666666666667
2	4,75	3,5	4,25	4,16666666666667
1	5	3	4,5	4,16666666666667
1	5,25	4,75	2,5	4,16666666666667
1	5,5	2,5	4,5	4,16666666666667
1	3,75	3,75	5,25	4,25
1	5	4,5	3,25	4,25
1	5,25	1,75	6	4,33333333333333
1	3,75	6	3,5	4,41666666666667
2	4,75	3	5,75	4,5
1	5	4	4,75	4,58333333333333
1	3,75	4,75	5,5	4,66666666666667
