# Supplementary material for: Measuring malevolent character: Data using the Swedish version of Jonason's Dark Triad Dirty Dozen
Source: Data Brief. 2017 Aug 31;14:648–52. doi: 10.1016/j.dib.2017.08.020 (PMC5591383; doi:10.1016/j.dib.2017.08.020)
Supplement: Supplementary file 1 — Supplementary material [file mmc2.zip › [Key] The Swedish Version of JonasonΓÇÖs Dark Triad Dirty Dozen.sps]

* Encoding: ISO-8859-1.
**Dark Triad Dirty Dozen**

COMPUTE DTDDMachiavellianism=(DTDD01 + DTDD02 + DTDD03 + DTDD04)/4.
VARIABLE LABELS  DTDDMachiavellianism 'Dirty Dozen - Machiavellianism'.
EXECUTE.

RELIABILITY
  /VARIABLES=DTDD01 DTDD02 DTDD03 DTDD04
  /SCALE('Dirty Dozen Machiavellianism') ALL
  /MODEL=ALPHA.

COMPUTE DTDDNarcissism=(DTDD09 + DTDD10 + DTDD11 + DTDD12)/4.
VARIABLE LABELS  DTDDNarcissism 'Dirty Dozen - Narcissism'.
EXECUTE.

RELIABILITY
  /VARIABLES=DTDD09 DTDD10 DTDD11 DTDD12
  /SCALE('Dirty Dozen Narcissism') ALL
  /MODEL=ALPHA.

COMPUTE DTDDPsychopathy=(DTDD05 + DTDD06 + DTDD07 + DTDD08)/4.
VARIABLE LABELS  DTDDPsychopathy 'Dirty Dozen - Psychopathy'.
EXECUTE.

RELIABILITY
  /VARIABLES=DTDD05 DTDD06 DTDD07 DTDD08
  /SCALE('Dirty Dozen Psychopathy') ALL
  /MODEL=ALPHA.

COMPUTE DarkTriadDirtyDozen=(DTDD01 + DTDD02 + DTDD03 + DTDD04 + DTDD05 + DTDD06 + DTDD07 + DTDD08 + DTDD09 + 
    DTDD10 + DTDD11 + DTDD12)/12.
VARIABLE LABELS  DarkTriadDirtyDozen 'Dark Triad Dirty Dozen'.
EXECUTE.

RELIABILITY
  /VARIABLES=DTDD01 DTDD02 DTDD03 DTDD04 DTDD05 DTDD06 DTDD07 DTDD08 DTDD09 DTDD10 DTDD11 DTDD12
  /SCALE('Dark Triad Dirty Dozen') ALL
  /MODEL=ALPHA.
